# Supplementary material for: Distinguishing epigenetic marks of developmental and imprinting regulation
Source: Epigenetics Chromatin. 2010 Jan 15;3:2. doi: 10.1186/1756-8935-3-2 (PMC2841594; doi:10.1186/1756-8935-3-2)
Supplement: Additional file 1 — Imprinted gene characterisation. Imprinted genes: this worksheet lists the imprinted genes mined for histone modification and expression status from source data of high-throughput papers; Promoter differentially methylated region (DMR) status: this worksheet details the promoter DMR status of imprinted genes used for analysis of histone modification profiles at genes with and without promoter DMRs, including references; Chromatin and expression states: this worksheet provides data extracted from six high-throughput studies for all available imprinted genes. Notably, not all imprinted genes were present in the source data files, most likely due to the high proportion of imprinted genes currently holding a predicted status in gene reference databases. If a gene was not present in one source data file the output is given as 'Gene not present'. Genes imprinted only in mice, or where imprinting status is not confirmed in humans, or where no orthologous human gene exists (*), are excluded from further human analyses. The same applies for human-specific imprinted genes (†), which are excluded from all mouse analyses. Isoform-dependent imprinted genes (‡) are not included in any further analyses. hESC, human embryonic stem cells; mESC, mouse embryonic stem cells; REH, human pro-B cells; mNPC, mouse neural progenitor cells; MEF, mouse embryonic fibroblasts; TSS, transcription start site; HCP, high CpG promoter; ICP, intermediate CpG promoter; LCP, low CpG promoter; MPSS, massively parallel signature sequencing. [file 1756-8935-3-2-S1.XLS]

## Sheet: Imprinted genes
List of confirmed mouse and human imprinted genes used to mine high-throughput data
A19
Airn
As4
Asb4
Ascl2
ATP10A
AWT1
Calcr
Cd81
CDKN1C
Commd1
Copg2
Copg2as2
COPG2IT1
CPA4
Ddc
Dhcr7
DIO3
DIRAS3
DLGAP2
DLK1
DLX5
Gatm
GNAS
GNAS EXON1A
GNASXL
GRB10
Gtl2
H13
H19
Htr2a
HYMAI
IGF2
IGF2AS
Igf2r
Impact
INPP5F_V2
INS
Ins2
ITUP1
KCNK9
KCNQ1
KCNQ1DN
KCNQ1OT1
KLF14
L3MBTL
MAGEL2
MCTS2
Meg8
MEST
MESTIT1
Mirg
MKRN3
Msuit1
Nap1l4
Nap1l5
NDN
NESP55
Nespas
NNAT
OSBPL5
Pec2
Pec3
PEG10
Peg12
Peg13
PEG3
PHLDA2
PLAGL1
PPP1R9A
PRIM2
Rasgrf1
Rtl1
Rtl1AS
SANG
Sfmbt2
SGCE
SLC22A18
Slc22a2
Slc2a3
Slc38a4
SNRPN
TCEB3C
Tfpi2
Tnfrsf23
TP73
Tssc4
UBE3A
Usp29
WT1
Xist
Zfp264
Zim1
ZIM2
Zim3
ZNF597
Zrsr1

## Sheet: Promoter DMR status
Transcript name	Promoter DMR status	Reference
Ascl2	Absent	Tanaka M, Puchyr M, Gertsenstein M, Harpal K, Jaenisch R, Rossant J, Nagy A: Parental origin-specific expression of Mash2 is established at the time of implantation with its imprinting mechanism highly resistant to genome-wide demethylation. Mech Dev 1999, 87(1-2):129-42.
Cd81	Absent	Lewis A, Mitsuya K, Umlauf D, Smith P, Dean W, Walter J, Higgins M, Feil R, Reik W: Imprinting on distal chromosome 7 in the placenta involves repressive histone methylation independent of DNA methylation. Nat Genet 2004, 36(12):1291-5.
Commd1	Absent	Zhang Z, Joh K, Yatsuki H, Wang Y, Arai Y, Soejima H, Higashimoto K, Iwasaka T, Mukai T: Comparative analyses of genomic imprinting and CpG island-methylation in mouse Murr1 and human MURR1 loci revealed a putative imprinting control region in mice. Gene 2006, 366(1):77-86.
Ddc	Absent	Menheniott TR, Woodfine K, Schulz R, Wood AJ, Monk D, Giraud AS, Baldwin HS, Moore GE, Oakey RJ: Genomic imprinting of Dopa decarboxylase in heart and reciprocal allelic expression with neighboring Grb10. Mol Cell Biol 2008, 28(1):386-96.
DIO3	Absent	Tsai CE, Lin SP, Ito M, Takagi N, Takada S, Ferguson-Smith AC: Genomic imprinting contributes to thyroid hormone metabolism in the mouse embryo. Curr Biol 2002, 12(14):1221-6.
DLK1	Absent	Takada S, Tevendale M, Baker J, Georgiades P, Campbell E, Freeman T, Johnson MH, Paulsen M, Ferguson-Smith AC: Delta-like and gtl2 are reciprocally expressed, differentially methylated linked imprinted genes on mouse chromosome 12. Curr Biol 2000, 10(18):1135-8.
Gatm	Absent	Sandell LL, Guan XJ, Ingram R, Tilghman SM: Gatm, a creatine synthesis enzyme, is imprinted in mouse placenta. Proc Natl Acad Sci U S A 2003, 100(8):4622-7.
H13	Absent	Wood AJ, Schulz R, Woodfine K, Koltowska K, Beechey CV, Peters J, Bourc'his D, Oakey RJ: Regulation of alternative polyadenylation by genomic imprinting. Genes Dev 2008, 22(9):1141-6.
IGF2	Absent	Sasaki H, Jones PA, Chaillet JR, Ferguson-Smith AC, Barton SC, Reik W, Surani MA: Parental imprinting: potentially active chromatin of the repressed maternal allele of the mouse insulin-like growth factor II (Igf2) gene. Genes Dev 1992, 6(10):1843-56.
Ins2	Absent	Moore T, Constancia M, Zubair M, Bailleul B, Feil R, Sasaki H, Reik W: Multiple imprinted sense and antisense transcripts, differential methylation and tandem repeats in a putative imprinting control region upstream of mouse Igf2. Proc Natl Acad Sci U S A 1997, 94(23):12509-14.
KCNK9	Absent	Ruf N, Bahring S, Galetzka D, Pliushch G, Luft FC, Nurnberg P, Haaf T, Kelsey G, Zechner U: Sequence-based bioinformatic prediction and QUASEP identify genomic imprinting of the KCNK9 potassium channel gene in mouse and human. Hum Mol Genet 2007, 16(21):2591-9.
KCNQ1	Absent	Yatsuki H, Joh K, Higashimoto K, Soejima H, Arai Y, Wang Y, Hatada I, Obata Y, Morisaki H, Zhang Z, Nakagawachi T, Satoh Y, Mukai T: Domain regulation of imprinting cluster in Kip2/Lit1 subdomain on mouse chromosome 7F4/F5: large-scale DNA methylation analysis reveals that DMR-Lit1 is a putative imprinting control region. Genome Res 2002, 12(12):1860-70.
Nap1l4	Absent	Yatsuki H, Joh K, Higashimoto K, Soejima H, Arai Y, Wang Y, Hatada I, Obata Y, Morisaki H, Zhang Z, Nakagawachi T, Satoh Y, Mukai T: Domain regulation of imprinting cluster in Kip2/Lit1 subdomain on mouse chromosome 7F4/F5: large-scale DNA methylation analysis reveals that DMR-Lit1 is a putative imprinting control region. Genome Res 2002, 12(12):1860-70.
OSBPL5	Absent	Lewis A, Mitsuya K, Umlauf D, Smith P, Dean W, Walter J, Higgins M, Feil R, Reik W: Imprinting on distal chromosome 7 in the placenta involves repressive histone methylation independent of DNA methylation. Nat Genet 2004, 36(12):1291-5.
PHLDA2	Absent	Yatsuki H, Joh K, Higashimoto K, Soejima H, Arai Y, Wang Y, Hatada I, Obata Y, Morisaki H, Zhang Z, Nakagawachi T, Satoh Y, Mukai T: Domain regulation of imprinting cluster in Kip2/Lit1 subdomain on mouse chromosome 7F4/F5: large-scale DNA methylation analysis reveals that DMR-Lit1 is a putative imprinting control region. Genome Res 2002, 12(12):1860-70.
PPP1R9A	Absent	Ono R, Shiura H, Aburatani H, Kohda T, Kaneko-Ishino T, Ishino F: Identification of a large novel imprinted gene cluster on mouse proximal chromosome 6. Genome Res 2003, 13(7):1696-705.
Rasgrf1	Absent	Kobayashi H, Suda C, Abe T, Kohara Y, Ikemura T, Sasaki H: Bisulfite sequencing and dinucleotide content analysis of 15 imprinted mouse differentially methylated regions (DMRs): paternally methylated DMRs contain less CpGs than maternally methylated DMRs. Cytogenet Genome Res 2006, 113(1-4):130-7.
Slc22a2	Absent	Zwart R, Sleutels F, Wutz A, Schinkel AH, Barlow DP: Bidirectional action of the Igf2r imprint control element on upstream and downstream imprinted genes. Genes Dev 2001, 15(18):2361-6.
Slc22a3	Absent	Zwart R, Sleutels F, Wutz A, Schinkel AH, Barlow DP: Bidirectional action of the Igf2r imprint control element on upstream and downstream imprinted genes. Genes Dev 2001, 15(18):2361-6.
Tfpi2	Absent	Monk D, Wagschal A, Arnaud P, Muller PS, Parker-Katiraee L, Bourc'his D, Scherer SW, Feil R, Stanier P, Moore GE: Comparative analysis of human chromosome 7q21 and mouse proximal chromosome 6 reveals a placental-specific imprinted gene, TFPI2/Tfpi2, which requires EHMT2 and EED for allelic-silencing. Genome Res 2008, 18(8):1270-81.
UBE3A	Absent	Makedonski K, Abuhatzira L, Kaufman Y, Razin A, Shemer R: MeCP2 deficiency in Rett syndrome causes epigenetic aberrations at the PWS/AS imprinting center that affects UBE3A expression. Hum Mol Genet 2005, 14(8):1049-58.
Zim1	Absent	Choo JH, Kim JD, Chung JH, Stubbs L, Kim J: Allele-specific deposition of macroH2A1 in imprinting control regions. Hum Mol Genet 2006, 15(5):717-24.
Airn	Present	Lucifero D, Mertineit C, Clarke HJ, Bestor TH, Trasler JM: Methylation dynamics of imprinted genes in mouse germ cells. Genomics 2002, 79(4):530-8.
CDKN1C	Present	Yatsuki H, Joh K, Higashimoto K, Soejima H, Arai Y, Wang Y, Hatada I, Obata Y, Morisaki H, Zhang Z, Nakagawachi T, Satoh Y, Mukai T: Domain regulation of imprinting cluster in Kip2/Lit1 subdomain on mouse chromosome 7F4/F5: large-scale DNA methylation analysis reveals that DMR-Lit1 is a putative imprinting control region. Genome Res 2002, 12(12):1860-70.
Copg2	Present	Yun J, Park CW, Lee YJ, Chung JH: Allele-specific methylation at the promoter-associated CpG island of mouse Copg2. Mamm Genome 2003, 14(6):376-82.
GNASXL	Present	Peters J, Wroe SF, Wells CA, Miller HJ, Bodle D, Beechey CV, Williamson CM, Kelsey G: A cluster of oppositely imprinted transcripts at the Gnas locus in the distal imprinting region of mouse chromosome 2. Proc Natl Acad Sci U S A 1999, 96(7):3830-5.
Igf2r	Present	Stoger R, Kubicka P, Liu CG, Kafri T, Razin A, Cedar H, Barlow DP: Maternal-specific methylation of the imprinted mouse Igf2r locus identifies the expressed locus as carrying the imprinting signal. Cell 1993, 73(1):61-71.
Impact	Present	Okamura K, Hagiwara-Takeuchi Y, Li T, Vu TH, Hirai M, Hattori M, Sakaki Y, Hoffman AR, Ito T: Comparative genome analysis of the mouse imprinted gene impact and its nonimprinted human homolog IMPACT: toward the structural basis for species-specific imprinting. Genome Res 2000, 10(12):1878-89.
KCNQ1OT1	Present	Lewis A, Mitsuya K, Umlauf D, Smith P, Dean W, Walter J, Higgins M, Feil R, Reik W: Imprinting on distal chromosome 7 in the placenta involves repressive histone methylation independent of DNA methylation. Nat Genet 2004, 36(12):1291-5.
MCTS2	Present	Wood AJ, Roberts RG, Monk D, Moore GE, Schulz R, Oakey RJ: A screen for retrotransposed imprinted genes reveals an association between X chromosome homology and maternal germ-line methylation. PLoS Genet 2007, 3(2):e20.
MEST	Present	Lucifero D, Mertineit C, Clarke HJ, Bestor TH, Trasler JM: Methylation dynamics of imprinted genes in mouse germ cells. Genomics 2002, 79(4):530-8.
MKRN3	Present	Bielinska B, Blaydes SM, Buiting K, Yang T, Krajewska-Walasek M, Horsthemke B, Brannan CI: De novo deletions of SNRPN exon 1 in early human and mouse embryos result in a paternal to maternal imprint switch. Nat Genet 2000, 25(1):74-8.
Nap1l5	Present	Smith RJ, Dean W, Konfortova G, Kelsey G: Identification of novel imprinted genes in a genome-wide screen for maternal methylation. Genome Res 2003, 13(4):558-69.
NDN	Present	Hanel ML, Wevrick R: Establishment and maintenance of DNA methylation patterns in mouse Ndn: implications for maintenance of imprinting in target genes of the imprinting center. Mol Cell Biol 2001, 21(7):2384-92.
NESP55	Present	Peters J, Wroe SF, Wells CA, Miller HJ, Bodle D, Beechey CV, Williamson CM, Kelsey G: A cluster of oppositely imprinted transcripts at the Gnas locus in the distal imprinting region of mouse chromosome 2. Proc Natl Acad Sci U S A 1999, 96(7):3830-5.
Nespas	Present	Coombes C, Arnaud P, Gordon E, Dean W, Coar EA, Williamson CM, Feil R, Peters J, Kelsey G: Epigenetic properties and identification of an imprint mark in the Nesp-Gnasxl domain of the mouse Gnas imprinted locus. Mol Cell Biol 2003, 23(16):5475-88.
NNAT	Present	Kikyo N, Williamson CM, John RM, Barton SC, Beechey CV, Ball ST, Cattanach BM, Surani MA, Peters J: Genetic and functional analysis of neuronatin in mice with maternal or paternal duplication of distal Chr 2. Dev Biol 1997, 190(1):66-77.
PEG10	Present	Ono R, Shiura H, Aburatani H, Kohda T, Kaneko-Ishino T, Ishino F: Identification of a large novel imprinted gene cluster on mouse proximal chromosome 6. Genome Res 2003, 13(7):1696-705.
Peg12	Present	Chai JH, Locke DP, Ohta T, Greally JM, Nicholls RD: Retrotransposed genes such as Frat3 in the mouse Chromosome 7C Prader-Willi syndrome region acquire the imprinted status of their insertion site. Mamm Genome 2001, 12(11):813-21.
PEG3	Present	Lucifero D, Mertineit C, Clarke HJ, Bestor TH, Trasler JM: Methylation dynamics of imprinted genes in mouse germ cells. Genomics 2002, 79(4):530-8.
PLAGL1	Present	Kamiya M, Judson H, Okazaki Y, Kusakabe M, Muramatsu M, Takada S, Takagi N, Arima T, Wake N, Kamimura K, Satomura K, Hermann R, Bonthron DT, Hayashizaki Y: The cell cycle control gene ZAC/PLAGL1 is imprinted--a strong candidate gene for transient neonatal diabetes. Hum Mol Genet 2000, 9(3):453-60.
Sfmbt2	Present	Kuzmin A, Han Z, Golding MC, Mann MR, Latham KE, Varmuza S: The PcG gene Sfmbt2 is paternally expressed in extraembryonic tissues. Gene Expr Patterns 2008, 8(2):107-16.
SGCE	Present	Ono R, Shiura H, Aburatani H, Kohda T, Kaneko-Ishino T, Ishino F: Identification of a large novel imprinted gene cluster on mouse proximal chromosome 6. Genome Res 2003, 13(7):1696-705.
Slc38a4	Present	Smith RJ, Dean W, Konfortova G, Kelsey G: Identification of novel imprinted genes in a genome-wide screen for maternal methylation. Genome Res 2003, 13(4):558-69.
SNRPN	Present	Shemer R, Birger Y, Riggs AD, Razin A: Structure of the imprinted mouse Snrpn gene and establishment of its parental-specific methylation pattern. Proc Natl Acad Sci U S A 1997, 94(19):10267-72.
Tssc4	Present	Lewis A, Mitsuya K, Umlauf D, Smith P, Dean W, Walter J, Higgins M, Feil R, Reik W: Imprinting on distal chromosome 7 in the placenta involves repressive histone methylation independent of DNA methylation. Nat Genet 2004, 36(12):1291-5.
Usp29	Present	Lucifero D, Mertineit C, Clarke HJ, Bestor TH, Trasler JM: Methylation dynamics of imprinted genes in mouse germ cells. Genomics 2002, 79(4):530-8.
Zrsr1	Present	Zhang Z, Joh K, Yatsuki H, Wang Y, Arai Y, Soejima H, Higashimoto K, Iwasaka T, Mukai T: Comparative analyses of genomic imprinting and CpG island-methylation in mouse Murr1 and human MURR1 loci revealed a putative imprinting control region in mice. Gene 2006, 366(1):77-86.

## Sheet: Chromatin and expression states
Summary of chromatin and expression states for all imprinted genes
					Transcript name
					Airn	Asb4*	Ascl2*	ATP10A†	Calcr*	Cd81*	CDKN1C	Commd1*	Copg2*	CPA4†	Ddc*	Dhcr7*	DIO3	DIRAS3†	DLGAP2†	DLK1	DLX5†	Gatm*	GNAS‡	GNASXL	GRB10‡	Gtl2	H13*	Htr2a*	IGF2	IGF2AS	Igf2r*	Impact*	INS/Ins2	KCNK9	KCNQ1	KCNQ1DN†	KCNQ1OT1	KLF14	L3MBTL†	MAGEL2	MCTS2	MEST	MKRN3	Nap1l4*	Nap1l5*	NDN	NESP55	Nespas	NNAT
Article	Method	Experiment	Modifications tested	Region
Lee et al, 2006	Agilent promoter microarray	hESC chromatin state	H3K27me3	-8 to +2 Kb of TSS	Gene not present	None	H3K27me3	None	H3K27me3	None	None	None	None	None	None	None	H3K27me3	None	None	H3K27me3	H3K27me3	None	None	Gene not present	H3K27me3	Gene not present	Gene not present	None	None	H3K27me3	None	None	None	None	H3K27me3	None	Gene not present	None	None	None	Gene not present	None	None	None	None	None	Gene not present	Gene not present	None
Pan et al, 2007	Nimblegen whole genome microarray	hESC chromatin state	H3K4me3 H3K27me3	-2.5 to +2.5 Kb of TSS	Gene not present	None	H3K4me3 H3K27me3	H3K4me3 H3K27me3	H3K4me3 H3K27me3	H3K4me3 H3K27me3	H3K4me3 H3K27me3	H3K4me3	Gene not present	None	None	H3K4me3	H3K4me3 H3K27me3	H3K4me3	None	H3K4me3 H3K27me3	H3K4me3 H3K27me3	H3K4me3 H3K27me3	H3K4me3	Gene not present	H3K4me3 H3K27me3	Gene not present	Gene not present	H3K4me3	H3K4me3 H3K27me3	H3K4me3 H3K27me3	H3K4me3	H3K4me3	None	H3K4me3 H3K27me3	H3K4me3 H3K27me3	H3K4me3 H3K27me3	Gene not present	H3K4me3 H3K27me3	H3K4me3	Gene not present	Gene not present	H3K4me3	None	H3K4me3	H3K4me3	H3K4me3	Gene not present	Gene not present	H3K4me3
Zhao et al, 2007	PET sequencing	hESC chromatin state	H3K4me3 H3K27me3	Within cluster	Gene not present	None	H3K4me3	H3K4me3 H3K27me3	H3K4me3	H3K4me3 H3K27me3	H3K4me3	H3K4me3 H3K27me3	H3K4me3 H3K27me3	None	None	H3K4me3 H3K27me3	H3K4me3	None	None	None	H3K27me3	H3K4me3 H3K27me3	Gene not present	Gene not present	H3K4me3	Gene not present	Gene not present	None	H3K4me3	H3K27me3	H3K4me3 H3K27me3	H3K4me3 H3K27me3	None	H3K4me3	H3K4me3	None	Gene not present	H3K4me3	H3K4me3 H3K27me3	Gene not present	Gene not present	H3K4me3 H3K27me3	None	H3K4me3 H3K27me3	None	H3K4me3 H3K27me3	Gene not present	Gene not present	None
	GIS-PET evidence	hESC expression	Present (>0), absent (0)		Gene not present	Absent	Present	Present	Absent	Present	Present	Present	Present	Absent	Absent	Present	Absent	Absent	Absent	Present	Absent	Present	Gene not present	Gene not present	Present	Gene not present	Gene not present	Absent	Absent	Absent	Present	Present	Absent	Absent	Absent	Absent	Gene not present	Absent	Present	Gene not present	Gene not present	Present	Absent	Present	Absent	Present	Present	Gene not present	Absent
Guenther et al, 2007	Agilent whole genome microarray	hESC chromatin state	H3K4me3 H3K9/14ac H3K36me3 H3K79me2	-1 to +1 Kb of TSS	Gene not present	None	H3K4me3	H3K4me3 H3K9/14ac H3K79me2	H3K4me3 H3K9/14ac	H3K4me3 H3K9/14ac H3K79me2	H3K4me3 H3K9/14ac	H3K4me3 H3K9/14ac	H3K4me3 H3K9/14ac	None	None	H3K4me3 H3K9/14ac H3K36me3 H3K79me2	H3K4me3	None	None	H3K4me3 H3K79me2	H3K4me3	H3K4me3 H3K9/14ac	H3K4me3 H3K9/14ac H3K79me2	Gene not present	H3K4me3 H3K9/14ac H3K79me2	Gene not present	Gene not present	H3K9/14ac	H3K4me3 H3K9/14ac	H3K4me3 H3K9/14ac	H3K4me3 H3K9/14ac H3K79me2	H3K4me3 H3K9/14ac	None	H3K4me3	H3K4me3	H3K4me3 H3K9/14ac	Gene not present	H3K4me3 H3K9/14ac	H3K4me3 H3K9/14ac	Gene not present	Gene not present	H3K4me3 H3K9/14ac H3K79me2	None	H3K4me3 H3K9/14ac H3K79me2	H3K4me3 H3K9/14ac	H3K4me3 H3K9/14ac	Gene not present	Gene not present	H3K36me3 H3K79me2
	Agilent whole genome microarray	hESC chromatin state	H3K36me3	+1 to +3 Kb of TSS	Gene not present	None	None	None	None	None	None	None	None	H3K36me3	None	H3K36me3	None	None	None	None	None	None	H3K36me3	Gene not present	H3K36me3	Gene not present	Gene not present	None	None	None	None	None	None	None	None	None	Gene not present	None	None	Gene not present	Gene not present	None	None	None	None	None	Gene not present	Gene not present	None
	Affymetrix microarray + MPSS (pool of 7 datasets)	hESC expression	Present, absent		Gene not present	Absent	Absent	Absent	Absent	Present	Present	Discordant	Absent	Absent	Absent	Present	Absent	Absent	Absent	Present	Absent	Present	Present	Gene not present	Present	Gene not present	Gene not present	Absent	Absent	Absent	Present	Present	Absent	Absent	Absent	Absent	Gene not present	Absent	Absent	Gene not present	Gene not present	Present	Absent	Present	Absent	Present	Gene not present	Gene not present	Discordant
	Agilent whole genome microarray	hLiver chromatin state	H3K4me3	-1 to +1 Kb of TSS	Gene not present	None	None	H3K4me3	H3K4me3	H3K4me3	H3K4me3	H3K4me3	H3K4me3	None	None	H3K4me3	H3K4me3	H3K4me3	None	None	H3K4me3	H3K4me3	H3K4me3	Gene not present	H3K4me3	Gene not present	Gene not present	H3K4me3	None	H3K4me3	H3K4me3	H3K4me3	None	H3K4me3	H3K4me3	H3K4me3	Gene not present	H3K4me3	H3K4me3	Gene not present	Gene not present	H3K4me3	H3K4me3	H3K4me3	H3K4me3	None	Gene not present	Gene not present	None
	Agilent whole genome microarray	REH chromatin state	H3K4me3	-1 to +1 Kb of TSS	Gene not present	None	None	H3K4me3	None	H3K4me3	H3K4me3	H3K4me3	H3K4me3	None	None	H3K4me3	H3K4me3	None	None	None	None	H3K4me3	H3K4me3	Gene not present	H3K4me3	Gene not present	Gene not present	None	None	H3K4me3	H3K4me3	None	None	None	H3K4me3	H3K4me3	Gene not present	H3K4me3	H3K4me3	Gene not present	Gene not present	H3K4me3	H3K4me3	H3K4me3	H3K4me3	None	Gene not present	Gene not present	None
Boyer et al, 2006	Agilent promoter microarray	mESC chromatin state	H3K27me3	-1 to +1 Kb of TSS	Gene not present	Gene not present	H3K27me3	Gene not present	Gene not present	None	H3K27me3	None	None	None	Gene not present	None	H3K27me3	Gene not present	Gene not present	H3K27me3	Gene not present	H3K27me3	Gene not present	Gene not present	Gene not present	None	None	None	H3K27me3	Gene not present	H3K27me3	None	None	Gene not present	H3K27me3	Gene not present	Gene not present	Gene not present	Gene not present	H3K27me3	Gene not present	None	None	None	None	H3K27me3	Gene not present	Gene not present	None
		mESC chromatin state	H3K27me3	-8 Kb to +2 Kb	Gene not present	None	H3K27me3	Gene not present	Gene not present	None	H3K27me3	None	None	None	Gene not present	None	H3K27me3	Gene not present	Gene not present	H3K27me3	Gene not present	H3K27me3	None	Gene not present	Gene not present	None	None	None	H3K27me3	Gene not present	H3K27me3	None	None	Gene not present	H3K27me3	Gene not present	Gene not present	Gene not present	Gene not present	H3K27me3	Gene not present	H3K27me3	None	None	None	H3K27me3	Gene not present	Gene not present	None
Mikkelsen et al, 2007	Solexa sequencing	mESC chromatin state	H3K4me3 H3K27me3	Promoter	Gene not present	None	H3K4me3 H3K27me3	H3K4me3 H3K27me3	H3K4me3 H3K27me3	H3K4me3	H3K4me3 H3K27me3	H3K4me3	Gene not present	None	None	H3K4me3	Gene not present	Gene not present	H3K4me3 H3K27me3	Gene not present	Gene not present	H3K4me3 H3K27me3	Gene not present	Gene not present	Gene not present	Gene not present	H3K4me3	Gene not present	H3K4me3 H3K27me3	Gene not present	H3K4me3 H3K27me3	H3K4me3	Gene not present	Gene not present	H3K4me3 H3K27me3	Gene not present	Gene not present	Gene not present	Gene not present	Gene not present	H3K4me3	H3K4me3	H3K4me3	H3K4me3	H3K4me3	Gene not present	Gene not present	Gene not present	Gene not present
	Solexa sequencing	mESC chromatin state	H3K4me3 H3K27me3 H3K9me3 H4K20me3	TSS	H3K4me3 H3K27me3 H3K9me3 H4K20me3	None	H3K4me3 H3K27me3	H3K4me3 H3K27me3	H3K4me3 H3K27me3	H3K4me3	H3K4me3 H3K27me3	H3K4me3	H3K4me3	None	None	H3K4me3	H3K4me3 H3K27me3	Gene not present	H3K4me3 H3K27me3	H3K4me3 H3K27me3	H3K4me3 H3K27me3	H3K4me3 H3K27me3	Gene not present	H3K4me3 H3K27me3 H3K9me3 H4K20me3	H3K4me3 H3K27me3	Gene not present	H3K4me3	None	H3K4me3 H3K27me3	Gene not present	H3K4me3 H3K27me3 H3K9me3	H3K4me3 H3K9me3 H4K20me3	None	H3K4me3 H3K27me3	H3K4me3 H3K27me3	Gene not present	H3K4me3 H3K9me3 H4K20me3	Gene not present	H3K4me3	Gene not present	H3K4me3 H3K9me3 H4K20me3	H3K4me3 H4K20me3	H3K4me3	H3K4me3	H3K4me3 H3K9me3 H4K20me3	H3K4me3 H3K27me3	H3K4me3 H3K27me3	H3K4me3 H3K9me3 H4K20me3	H3K4me3 H3K9me3 H4K20me3
	Affymetrix microarray	mESC expression	Signal intensity		Gene not present	7.92079	9.6027	51.9092	5.34715	3815.37	44.7987	1210.59	Gene not present	5.07775	317.51	608.828	Gene not present	Gene not present	5.02563	Gene not present	Gene not present	7.20796	Gene not present	Gene not present	Gene not present	Gene not present	397.965	Gene not present	184.406	Gene not present	154.41	793.605	Gene not present	Gene not present	4.56681	Gene not present	Gene not present	Gene not present	Gene not present	Gene not present	734.153	858.306	35.4299	1399.72	7.97781	Gene not present	Gene not present	Gene not present	Gene not present
	Solexa sequencing	mNPC chromatin state	H3K4me3 H3K27me3	Promoter	Gene not present	None	H3K4me3 H3K27me3	H3K4me3	H3K27me3	H3K4me3	H3K4me3	H3K4me3	Gene not present	None	None	H3K4me3	Gene not present	Gene not present	H3K27me3	Gene not present	Gene not present	H3K4me3	Gene not present	Gene not present	Gene not present	Gene not present	H3K4me3	Gene not present	H3K27me3	Gene not present	H3K4me3	H3K4me3	Gene not present	Gene not present	H3K27me3	Gene not present	Gene not present	Gene not present	Gene not present	Gene not present	H3K4me3	H3K4me3	H3K4me3	H3K4me3	None	Gene not present	Gene not present	Gene not present	Gene not present
	Solexa sequencing	mNPC chromatin state	H3K4me3 H3K27me3	TSS	H3K4me3	None	H3K4me3 H3K27me3	H3K4me3	H3K27me3	H3K4me3	H3K4me3	H3K4me3	H3K4me3	None	None	H3K4me3	None	Gene not present	H3K27me3	None	H3K4me3 H3K27me3	H3K4me3	Gene not present	H3K27me3	None	Gene not present	H3K4me3	None	H3K27me3	Gene not present	H3K4me3	H3K4me3	None	H3K27me3	H3K27me3	Gene not present	H3K4me3	Gene not present	None	Gene not present	H3K4me3	H3K4me3	H3K4me3	H3K4me3	None	None	H3K27me3	H3K4me3	None
	Affymetrix microarray	mNPC expression	Signal intensity		Gene not present	7.67873	8.59944	26.3652	5.26373	8901.91	134.965	2778.57	Gene not present	5.04292	7.71583	1867.96	Gene not present	Gene not present	4.98802	Gene not present	Gene not present	39.1721	Gene not present	Gene not present	Gene not present	Gene not present	1463.84	Gene not present	9.63242	Gene not present	263.407	701.295	Gene not present	Gene not present	4.55078	Gene not present	Gene not present	Gene not present	Gene not present	Gene not present	1469.76	9104.92	99.7402	1748.99	7.70917	Gene not present	Gene not present	Gene not present	Gene not present
	Solexa sequencing	MEF chromatin state	H3K4me3 H3K27me3	Promoter	Gene not present	H3K4me3	H3K4me3 H3K27me3	H3K4me3	H3K27me3	H3K4me3	H3K4me3 H3K27me3	H3K4me3	Gene not present	None	None	H3K4me3	Gene not present	Gene not present	H3K27me3	Gene not present	Gene not present	H3K4me3 H3K27me3	Gene not present	Gene not present	Gene not present	Gene not present	H3K4me3	Gene not present	H3K4me3 H3K27me3	Gene not present	H3K4me3	H3K4me3	Gene not present	Gene not present	H3K27me3	Gene not present	Gene not present	Gene not present	Gene not present	Gene not present	H3K4me3	H3K4me3	H3K4me3	H3K4me3	H3K4me3	Gene not present	Gene not present	Gene not present	Gene not present
	Solexa sequencing	MEF chromatin state	H3K4me3 H3K27me3	TSS	H3K4me3	H3K4me3	H3K4me3 H3K27me3	H3K4me3	H3K27me3	H3K4me3	H3K4me3 H3K27me3	H3K4me3	H3K4me3	None	None	H3K4me3	H3K27me3	Gene not present	H3K27me3	H3K4me3 H3K27me3	H3K4me3 H3K27me3	H3K4me3 H3K27me3	Gene not present	H3K4me3 H3K27me3	H3K4me3 H3K27me3	Gene not present	H3K4me3	H3K4me3	H3K4me3 H3K27me3	Gene not present	H3K4me3	H3K4me3	None	H3K27me3	H3K27me3	Gene not present	H3K4me3	Gene not present	H3K4me3 H3K27me3	Gene not present	H3K4me3	H3K4me3	H3K4me3	H3K4me3	H3K4me3	H3K4me3	H3K4me3 H3K27me3	H3K4me3	None
	Affymetrix microarray	MEF expression	Signal intensity		Gene not present	13.9733	8.9797	71.1107	5.43045	6347.33	203.075	1476.95	Gene not present	5.18478	41.7078	208.001	Gene not present	Gene not present	5.1494	Gene not present	Gene not present	31.977	Gene not present	Gene not present	Gene not present	Gene not present	2802.99	Gene not present	17687	Gene not present	1286.29	442.787	Gene not present	Gene not present	4.62877	Gene not present	Gene not present	Gene not present	Gene not present	Gene not present	356.108	1148.51	10.3239	1650.25	33.8666	Gene not present	Gene not present	Gene not present	Gene not present
		mPromoter CpG content	HCP, ICP or LCP	Promoter	Gene not present	ICP	HCP	HCP	HCP	HCP	HCP	HCP	HCP	ICP	LCP	HCP	HCP	Gene not present	HCP	HCP	HCP	HCP	Gene not present	HCP	HCP	Gene not present	HCP	ICP	HCP	Gene not present	HCP	HCP	LCP	HCP	HCP	Gene not present	Gene not present	Gene not present	HCP	Gene not present	HCP	HCP	HCP	HCP	HCP	HCP	HCP	Gene not present	HCP
[truncated: 31 more columns]
